# Supplementary material for: On the Efficient Evaluation of the Exchange Correlation Potential on Graphics Processing Unit Clusters
Source: Front Chem. 2020 Dec 10;8:581058. doi: 10.3389/fchem.2020.581058 (PMC7758429; doi:10.3389/fchem.2020.581058)
Supplement: Supplementary file 1 [file Data_Sheet_1.ZIP]

Archive with 5 entries (5 files):
- README.txt
- olestra.xyz
- taxol.xyz
- ubiquitin.xyz
- valinomycin.xyz
