# Supplementary material for: On the Efficient Evaluation of the Exchange Correlation Potential on Graphics Processing Unit Clusters
Source: Front Chem. 2020 Dec 10;8:581058. doi: 10.3389/fchem.2020.581058 (PMC7758429; doi:10.3389/fchem.2020.581058)
Supplement: Supplementary file 1 [file Data_Sheet_1.ZIP › README.txt]

Molecule      Origin
========      ======
olestra       http://www.petachem.com/data/olestra.xyz
taxol         http://www.petachem.com/data/taxol.xyz
valinomycin   http://www.petachem.com/data/valinomycin.xyz
ubiquitin     https://github.com/NWChemEx-Project/NWX_TA/tree/master/HUb_1UBQ
