# Supplementary material for: On the Efficient Evaluation of the Exchange Correlation Potential on Graphics Processing Unit Clusters
Source: Front Chem. 2020 Dec 10;8:581058. doi: 10.3389/fchem.2020.581058 (PMC7758429; doi:10.3389/fchem.2020.581058)
Supplement: Supplementary file 1 [file Data_Sheet_1.ZIP › olestra.xyz]

453

O       1.96800000     0.01400000     0.02500000
O      -0.40000000     0.47900000    -0.40500000
O      -2.22700000     1.28000000    -1.83800000
O      -3.25800000     1.58400000    -5.46700000
O      -0.59300000     3.66800000    -3.67900000
O       0.08700000     0.01900000    -3.31300000
O      -1.55300000     3.01300000     0.35700000
O       3.48800000     2.13800000     1.17500000
O       1.31100000    -0.58300000     3.72200000
O      -0.30200000    -2.69200000     2.46800000
O      -1.10400000    -2.22900000    -0.25800000
O       5.32800000     3.69000000     0.92000000
O       0.37400000    -1.84900000     5.57400000
O      -2.08400000    -4.25300000     1.88700000
O      -1.70000000    -2.10100000    -2.60800000
O      -2.59200000     4.86400000     1.53500000
O      -0.62500000     5.65000000    -5.08100000
O       0.87900000    -1.10100000    -5.31000000
O      -4.56800000     1.36100000    -7.49000000
C       1.78600000     0.37100000     1.47100000
C       1.44900000    -0.90500000     2.26000000
C       0.11700000    -1.45200000     1.72800000
C       0.24700000    -1.78600000     0.23200000
C       0.69400000    -0.53500000    -0.54500000
C      -0.79800000     1.48000000    -1.45000000
C      -0.66100000     2.88700000    -0.84300000
C      -0.03300000     1.42000000    -2.78800000
C      -2.37600000     1.94400000    -3.17600000
C      -0.95700000     2.20700000    -3.73600000
C      -3.17000000     0.99300000    -4.09200000
C       3.10000000     0.95400000     2.01100000
C       4.85200000     2.65200000     1.54100000
C       5.71900000     1.93600000     2.59500000
C       7.00800000     2.73800000     2.85200000
C       7.83600000     2.01700000     3.93400000
C       9.14400000     2.78300000     4.21100000
C       9.93200000     2.05200000     5.31600000
C      11.25400000     2.78900000     5.61000000
C      12.01600000     2.04400000     6.72600000
C      13.34800000     2.75800000     7.02800000
C      14.18600000     2.28500000     7.96200000
C      13.83800000     1.02300000     8.77900000
C      14.97200000     0.71700000     9.77900000
C      14.59400000    -0.49700000    10.65100000
C      15.71400000    -0.78600000    11.67400000
C      15.24700000    -1.86900000    12.66400000
C      16.38200000    -2.20800000    13.65800000
C       1.15100000    -1.83800000     4.53300000
C       2.00400000    -3.07300000     4.18800000
C       1.79900000    -4.21200000     5.20200000
C       2.64100000    -5.40700000     4.71200000
C       2.39000000    -6.66100000     5.57000000
C       3.19800000    -7.82700000     4.96800000
C       2.92300000    -9.12700000     5.74600000
C       3.74000000   -10.27600000     5.12600000
C       3.47100000   -11.57900000     5.90400000
C       4.16400000   -12.69600000     5.64200000
C       5.25400000   -12.72000000     4.55000000
C       5.85000000   -14.13800000     4.45600000
C       6.93800000   -14.17900000     3.36400000
C       7.53800000   -15.59800000     3.28400000
C       8.62400000   -15.64700000     2.18900000
C       9.22400000   -17.06500000     2.11400000
C      -1.72900000    -3.02800000     2.13700000
C      -2.75900000    -1.88500000     2.08600000
C      -4.21200000    -2.38100000     2.00200000
C      -5.08400000    -1.11100000     2.01500000
C      -6.55200000    -1.41600000     1.67200000
C      -7.31400000    -0.07600000     1.66200000
C      -8.76900000    -0.28500000     1.20700000
C      -9.49700000     1.07200000     1.23200000
C     -10.95600000     0.88600000     0.77500000
C     -11.83800000     1.89000000     0.87300000
C     -11.41800000     3.25800000     1.44800000
C     -12.61600000     4.22400000     1.39900000
C     -12.20600000     5.59600000     1.97200000
C     -13.41700000     6.55100000     1.93300000
C     -13.01600000     7.92800000     2.49600000
C     -14.23100000     8.87700000     2.45800000
C      -1.05400000    -2.72800000    -1.67000000
C      -0.35500000    -4.06300000    -1.97800000
C       0.07400000    -4.08800000    -3.45600000
C       1.06400000    -5.24800000    -3.66800000
C       1.45100000    -5.34000000    -5.15600000
C       2.60800000    -6.34400000    -5.31400000
C       2.92400000    -6.54000000    -6.81000000
C       4.14000000    -7.47500000    -6.95000000
C       4.39000000    -7.78500000    -8.43800000
C       5.41900000    -8.56100000    -8.80800000
C       6.41000000    -9.09800000    -7.75600000
C       7.48500000    -9.95900000    -8.44600000
C       8.50400000   -10.44900000    -7.39800000
C       9.58000000   -11.31100000    -8.08700000
C      10.61500000   -11.78200000    -7.04600000
C      11.68600000   -12.64900000    -7.73800000
C      -1.59700000     4.44400000     0.81200000
C      -0.45600000     5.41100000     0.44100000
C      -0.62700000     6.75300000     1.17300000
C       0.54000000     7.67400000     0.76800000
C       0.42600000     9.02500000     1.49600000
C       1.61300000     9.91800000     1.08800000
C       1.52200000    11.26900000     1.82300000
C       2.71600000    12.15300000     1.41600000
C       2.63300000    13.50500000     2.15100000
C       3.56600000    14.44600000     1.95500000
C       4.74200000    14.19700000     0.98900000
C       5.65800000    15.43600000     0.95400000
C       6.83100000    15.18200000    -0.01300000
C       7.74900000    16.41900000    -0.05200000
C       8.92300000    16.16500000    -1.02000000
C       9.84200000    17.40200000    -1.05900000
C      -1.11700000     4.47200000    -4.83900000
C      -2.27800000     3.94200000    -5.70000000
C      -2.85800000     4.99200000    -6.66000000
C      -4.04400000     4.31000000    -7.37600000
C      -4.78300000     5.28500000    -8.30800000
C      -5.98500000     4.54700000    -8.93200000
C      -6.73600000     5.48800000    -9.89200000
C      -7.93800000     4.75200000   -10.51400000
C      -8.65800000     5.70000000   -11.49400000
C      -9.72800000     5.29500000   -12.19200000
C     -10.29200000     3.86800000   -12.03200000
C     -11.51800000     3.70000000   -12.95000000
C     -12.09900000     2.28000000   -12.80000000
C     -13.32000000     2.12000000   -13.72600000
C     -13.90700000     0.70100000   -13.57800000
C     -15.12800000     0.54300000   -14.50600000
C       0.93800000    -0.04500000    -4.55400000
C       1.89600000     1.10200000    -4.94400000
C       2.49100000     0.84100000    -6.34200000
C       3.26800000     2.09000000    -6.80600000
C       3.91700000     1.83300000    -8.18200000
C       4.60600000     3.12200000    -8.67400000
C       5.33400000     2.85600000   -10.00800000
C       5.99000000     4.16000000   -10.50300000
C       6.77200000     3.89500000   -11.80600000
C       7.40200000     4.89400000   -12.43900000
C       7.33700000     6.33500000   -11.89400000
C       8.14600000     7.28000000   -12.80400000
C       8.06000000     8.72000000   -12.25800000
C       8.86200000     9.67500000   -13.16400000
C       8.76800000    11.11300000   -12.61500000
C       9.57200000    12.07000000   -13.51800000
C      -4.20200000     0.83600000    -6.36000000
C      -4.67800000    -0.57900000    -5.99000000
C      -5.51400000    -1.14900000    -7.15000000
C      -6.00000000    -2.55600000    -6.75800000
C      -6.84700000    -3.15200000    -7.89800000
C      -7.31800000    -4.55600000    -7.47800000
C      -8.16200000    -5.18600000    -8.59900000
C      -8.61000000    -6.58800000    -8.15000000
C      -9.45500000    -7.25400000    -9.25200000
C      -9.94600000    -8.48900000    -9.07200000
C      -9.67200000    -9.25200000    -7.76000000
C     -10.35000000   -10.63400000    -7.80700000
C     -10.07000000   -11.38800000    -6.49200000
C     -10.74800000   -12.77100000    -6.53300000
C     -10.47100000   -13.52700000    -5.22000000
C     -11.15000000   -14.91000000    -5.26400000
C     -10.87600000   -15.67200000    -3.95200000
C     -11.55400000   -17.05500000    -3.99800000
C      10.30600000   -17.11600000     1.01600000
C      10.91000000   -18.53300000     0.94000000
C      15.85400000    -3.18500000    14.73200000
C      17.03000000    -3.76300000    15.54700000
C      12.72800000   -13.11900000    -6.70100000
C      13.79600000   -13.99000000    -7.39200000
C     -13.83400000    10.25800000     3.01700000
C     -15.05000000    11.20600000     2.97700000
C     -15.71400000    -0.87600000   -14.36000000
C     -16.93400000    -1.03800000   -15.28800000
C      11.01600000    17.14900000    -2.02700000
C      11.93600000    18.38500000    -2.06800000
C       9.47800000    13.50800000   -12.97100000
C      10.28200000    14.46700000   -13.87200000
H       0.98700000     1.10600000     1.57700000
H       2.24700000    -1.62900000     2.09900000
H      -0.62000000    -0.66400000     1.86300000
H       0.98200000    -2.58000000     0.10800000
H       0.85300000    -0.80400000    -1.58500000
H      -0.95900000     3.63200000    -1.57600000
H       0.37800000     3.04800000    -0.55400000
H       0.94800000     1.88400000    -2.69100000
H      -2.91100000     2.88300000    -3.04600000
H      -0.86400000     1.83400000    -4.75600000
H      -4.16900000     0.86300000    -3.67600000
H      -2.66100000     0.03000000    -4.13600000
H       3.87100000     0.18700000     1.94900000
H       2.96300000     1.25800000     3.04900000
H       5.98600000     0.94200000     2.23400000
H       5.16300000     1.84800000     3.52800000
H       6.75200000     3.74100000     3.19400000
H       7.58700000     2.80500000     1.93000000
H       8.07400000     1.00800000     3.59400000
H       7.25100000     1.95700000     4.85200000
H       8.91000000     3.79700000     4.53800000
H       9.74200000     2.82500000     3.30100000
H      10.15100000     1.03500000     4.99000000
H       9.33000000     2.01600000     6.22500000
H      11.04000000     3.80800000     5.93500000
H      11.86500000     2.81600000     4.70800000
H      12.21800000     1.02300000     6.40300000
H      11.40200000     2.02300000     7.62700000
H      13.61600000     3.65600000     6.47200000
H      15.12400000     2.80700000     8.15200000
H      13.71200000     0.17500000     8.10600000
H      12.91200000     1.19300000     9.32600000
H      15.12800000     1.58500000    10.42000000
H      15.89200000     0.50300000     9.23200000
H      14.44400000    -1.37200000    10.01800000
H      13.67000000    -0.27500000    11.18400000
H      15.94600000     0.12400000    12.22800000
H      16.60600000    -1.12700000    11.15000000
H      14.96600000    -2.76800000    12.11400000
H      14.38200000    -1.49900000    13.21500000
H      16.74500000    -1.29700000    14.13800000
H      17.20200000    -2.67400000    13.11200000
H       3.05500000    -2.78700000     4.17200000
H       1.71800000    -3.44200000     3.20300000
H       0.74400000    -4.48900000     5.23000000
H       2.12500000    -3.89900000     6.19400000
H       3.69800000    -5.14500000     4.75200000
H       2.36900000    -5.63300000     3.68200000
H       1.32800000    -6.90600000     5.55600000
H       2.70800000    -6.47800000     6.59800000
H       4.26200000    -7.59300000     5.01400000
H       2.90600000    -7.96800000     3.92700000
H       1.86100000    -9.36600000     5.69500000
H       3.21500000    -8.99500000     6.79000000
H       4.80200000   -10.03200000     5.17700000
H       3.44800000   -10.41000000     4.08400000
H       2.70600000   -11.59400000     6.68000000
H       3.95100000   -13.60200000     6.21100000
H       6.04200000   -12.01300000     4.80700000
H       4.81400000   -12.44500000     3.59200000
H       5.06000000   -14.84700000     4.20600000
H       6.28900000   -14.41000000     5.41600000
H       7.72500000   -13.46500000     3.60900000
H       6.49800000   -13.91600000     2.40200000
H       6.75000000   -16.31200000     2.98500000
H       7.98200000   -15.85800000     4.24600000
H       9.41000000   -14.93100000     2.42700000
H       8.17900000   -15.38900000     1.22700000
H       8.43600000   -17.78100000     1.87900000
H       9.67000000   -17.32200000     3.07500000
H      -2.56800000    -1.27300000     1.20500000
H      -2.64300000    -1.27200000     2.98000000
H      -4.45200000    -3.01500000     2.85600000
H      -4.35800000    -2.93200000     1.07300000
H      -4.70100000    -0.41100000     1.27200000
H      -5.03100000    -0.64600000     3.00000000
H      -6.98200000    -2.08600000     2.41900000
H      -6.61000000    -1.87900000     0.68700000
H      -6.82300000     0.61300000     0.97400000
H      -7.30400000     0.35200000     2.66500000
H      -9.26800000    -0.98100000     1.88200000
H      -8.78000000    -0.68800000     0.19400000
H      -8.99400000     1.76900000     0.56200000
H      -9.47800000     1.46800000     2.24800000
H     -11.27600000    -0.07200000     0.36400000
H     -12.86500000     1.73600000     0.54200000
H     -10.59600000     3.66600000     0.85700000
H     -11.09600000     3.13600000     2.48200000
H     -13.43400000     3.81400000     1.99100000
H     -12.94200000     4.34500000     0.36600000
H     -11.39400000     6.01200000     1.37400000
H     -11.87200000     5.47500000     3.00200000
H     -14.22600000     6.13500000     2.53400000
H     -13.75400000     6.66600000     0.90300000
H     -12.20800000     8.34600000     1.89500000
H     -12.67600000     7.81500000     3.52700000
H     -15.03600000     8.45900000     3.06000000
H     -14.57200000     8.98700000     1.42800000
H      -1.03500000    -4.89100000    -1.77700000
H       0.52700000    -4.16300000    -1.34700000
H       0.56600000    -3.14700000    -3.70600000
H      -0.80400000    -4.21800000    -4.09000000
H       0.60700000    -6.18700000    -3.35300000
H       1.95800000    -5.06500000    -3.07200000
H       1.77400000    -4.36100000    -5.51200000
H       0.58900000    -5.67100000    -5.73600000
H       2.32300000    -7.30100000    -4.87700000
H       3.49100000    -5.96200000    -4.80100000
H       3.15100000    -5.57800000    -7.26800000
H       2.06100000    -6.98600000    -7.30500000
H       3.94200000    -8.40600000    -6.41800000
H       5.01800000    -6.99100000    -6.52200000
H       3.70900000    -7.39600000    -9.19600000
H       5.56800000    -8.79300000    -9.86200000
H       5.87600000    -9.70500000    -7.02500000
H       6.89200000    -8.26000000    -7.25200000
H       7.99900000    -9.36200000    -9.20000000
H       7.01200000   -10.81700000    -8.92600000
H       7.99100000   -11.04400000    -6.64200000
H       8.97800000    -9.59000000    -6.92400000
H      10.08200000   -10.72100000    -8.85400000
H       9.10900000   -12.17900000    -8.55000000
H      10.11400000   -12.36900000    -6.27500000
H      11.09000000   -10.91500000    -6.58700000
H      12.18300000   -12.06400000    -8.51000000
H      11.21200000   -13.51800000    -8.19200000
H      -0.46300000     5.59500000    -0.63300000
H       0.49800000     4.96800000     0.72800000
H      -0.61100000     6.58700000     2.25000000
H      -1.57500000     7.21000000     0.88700000
H       0.51500000     7.83900000    -0.30900000
H       1.48400000     7.19900000     1.03700000
H       0.44500000     8.86200000     2.57400000
H      -0.51000000     9.51200000     1.21900000
H       1.58900000    10.08600000     0.01100000
H       2.54800000     9.42300000     1.35500000
H       1.54600000    11.10000000     2.90000000
H       0.59100000    11.76800000     1.55400000
H       2.69000000    12.32100000     0.33900000
H       3.64500000    11.65000000     1.68200000
H       1.80800000    13.69900000     2.83700000
H       3.49200000    15.39600000     2.48400000
H       4.35600000    14.00500000    -0.01200000
H       5.31500000    13.33400000     1.32900000
H       6.04600000    15.62900000     1.95400000
H       5.08600000    16.30000000     0.61400000
H       6.44200000    14.98700000    -1.01300000
H       7.40100000    14.31700000     0.32700000
H       8.13900000    16.61400000     0.94700000
H       7.17900000    17.28400000    -0.39300000
H       8.53400000    15.97000000    -2.01900000
H       9.49200000    15.30000000    -0.68000000
H      10.23100000    17.59700000    -0.06000000
H       9.27200000    18.26700000    -1.39900000
H      -3.08400000     3.63700000    -5.03800000
H      -1.92800000     3.09200000    -6.28400000
H      -2.10400000     5.30100000    -7.38500000
H      -3.20900000     5.85600000    -6.09600000
H      -4.74600000     3.93900000    -6.62900000
H      -3.67100000     3.46900000    -7.96200000
H      -4.10700000     5.62400000    -9.09300000
H      -5.13800000     6.14300000    -7.73600000
H      -6.66100000     4.22000000    -8.14200000
H      -5.62900000     3.67600000    -9.48400000
H      -6.05800000     5.81000000   -10.68600000
H      -7.09000000     6.36100000    -9.34300000
H      -8.62600000     4.44800000    -9.72600000
H      -7.58600000     3.87100000   -11.05100000
H      -8.28800000     6.71600000   -11.62800000
H     -10.21000000     5.98900000   -12.88000000
H     -10.59000000     3.70800000   -10.99600000
H      -9.52800000     3.14100000   -12.30800000
H     -11.21800000     3.86100000   -13.98600000
H     -12.27800000     4.43300000   -12.67800000
H     -12.40200000     2.11900000   -11.76600000
H     -11.33800000     1.54600000   -13.07200000
H     -13.01600000     2.28100000   -14.76000000
H     -14.08000000     2.85500000   -13.45500000
H     -14.21400000     0.54100000   -12.54400000
H     -13.14800000    -0.03400000   -13.84800000
H     -14.82000000     0.70300000   -15.54000000
H     -15.88600000     1.27800000   -14.23700000
H       2.70200000     1.17100000    -4.21400000
H       1.35500000     2.04700000    -4.97200000
H       1.68400000     0.63800000    -7.04600000
H       3.15900000    -0.02000000    -6.29800000
H       4.04500000     2.32600000    -6.07800000
H       2.58000000     2.93200000    -6.88400000
H       3.15100000     1.53600000    -8.89800000
H       4.65600000     1.03600000    -8.08900000
H       5.33000000     3.45300000    -7.93000000
H       3.85600000     3.90000000    -8.81700000
H       4.61800000     2.50300000   -10.75200000
H       6.10200000     2.09800000    -9.85600000
H       6.67400000     4.53100000    -9.74200000
H       5.21400000     4.90400000   -10.68800000
H       6.82300000     2.88400000   -12.21000000
H       7.95900000     4.68500000   -13.35200000
H       7.75200000     6.36300000   -10.88800000
H       6.29800000     6.66500000   -11.86800000
H       7.73800000     7.24900000   -13.81600000
H       9.18800000     6.96000000   -12.82600000
H       8.46800000     8.74900000   -11.24800000
H       7.01500000     9.03600000   -12.23600000
H       8.45600000     9.64400000   -14.17600000
H       9.90700000     9.36200000   -13.18600000
H       9.17400000    11.14300000   -11.60400000
H       7.72400000    11.42500000   -12.59400000
H       9.16700000    12.04000000   -14.53000000
H      10.61600000    11.75700000   -13.54000000
H      -5.29200000    -0.53800000    -5.09200000
H      -3.81400000    -1.22100000    -5.81500000
H      -4.90200000    -1.20600000    -8.04900000
H      -6.37200000    -0.50100000    -7.33200000
H      -6.60500000    -2.49200000    -5.85300000
H      -5.13900000    -3.19800000    -6.57200000
H      -6.24400000    -3.22200000    -8.80400000
H      -7.71200000    -2.51500000    -8.08400000
H      -7.91800000    -4.48000000    -6.57000000
H      -6.44800000    -5.18500000    -7.28100000
H      -7.56400000    -5.26800000    -9.50800000
H      -9.03800000    -4.56600000    -8.79400000
H      -9.20600000    -6.49900000    -7.24000000
H      -7.73100000    -7.19900000    -7.94800000
H      -9.65400000    -6.72200000   -10.18200000
H     -10.54200000    -8.95300000    -9.85800000
H     -10.07000000    -8.68500000    -6.91900000
H      -8.59800000    -9.38400000    -7.63400000
H      -9.95200000   -11.20600000    -8.64600000
H     -11.42600000   -10.50700000    -7.93400000
H     -10.46800000   -10.81400000    -5.65300000
H      -8.99600000   -11.51300000    -6.36600000
H     -10.35200000   -13.34400000    -7.37200000
H     -11.82400000   -12.64500000    -6.65900000
H     -10.86800000   -12.95500000    -4.38000000
H      -9.39400000   -13.65400000    -5.09200000
H     -10.75300000   -15.48200000    -6.10400000
H     -12.22400000   -14.78200000    -5.39200000
H     -11.27200000   -15.10200000    -3.11100000
H      -9.80100000   -15.80100000    -3.82300000
H     -11.15800000   -17.63000000    -4.83400000
H     -12.63000000   -16.93000000    -4.12100000
H     -11.35800000   -17.58800000    -3.06700000
H      11.09600000   -16.40000000     1.25000000
H       9.86200000   -16.86100000     0.05400000
H      10.12600000   -19.25200000     0.70200000
H      11.36200000   -18.79100000     1.89800000
H      11.67300000   -18.56100000     0.16200000
H      15.16800000    -2.66300000    15.40000000
H      15.32200000    -4.00400000    14.25000000
H      17.57800000    -2.94100000    16.00800000
H      17.69700000    -4.32300000    14.89200000
H      16.64600000    -4.42500000    16.32400000
H      12.23200000   -13.70300000    -5.92600000
H      13.20800000   -12.25100000    -6.24800000
H      14.29800000   -13.40900000    -8.16600000
H      13.32200000   -14.86200000    -7.84200000
H      14.52900000   -14.31800000    -6.65600000
H     -13.03000000    10.67800000     2.41300000
H     -13.49400000    10.15000000     4.04600000
H     -15.85700000    10.79300000     3.58300000
H     -15.39100000    11.32100000     1.94800000
H     -14.76400000    12.18100000     3.37300000
H     -16.02200000    -1.03800000   -13.32600000
H     -14.95600000    -1.61300000   -14.63000000
H     -16.63200000    -0.88300000   -16.32400000
H     -17.69700000    -0.30700000   -15.02000000
H     -17.34400000    -2.04300000   -15.17800000
H      10.62800000    16.95500000    -3.02700000
H      11.58800000    16.28500000    -1.68800000
H      12.33200000    18.58100000    -1.07000000
H      11.37200000    19.25200000    -2.41000000
H      12.76400000    18.20000000    -2.75400000
H       9.88400000    13.54000000   -11.96000000
H       8.43300000    13.82200000   -12.95000000
H       9.87800000    14.44200000   -14.88400000
H      11.32700000    14.16000000   -13.89200000
H      10.21000000    15.48100000   -13.48000000
