# Supplementary material for: On the Efficient Evaluation of the Exchange Correlation Potential on Graphics Processing Unit Clusters
Source: Front Chem. 2020 Dec 10;8:581058. doi: 10.3389/fchem.2020.581058 (PMC7758429; doi:10.3389/fchem.2020.581058)
Supplement: Supplementary file 1 [file Data_Sheet_1.ZIP › ubiquitin.xyz]

1231

N     27.34000000    24.43000000     2.61400000
C     26.26600000    25.41300000     2.84200000
C     26.91300000    26.63900000     3.53100000
O     27.88600000    26.46300000     4.26300000
C     25.11200000    24.88000000     3.64900000
C     25.35300000    24.86000000     5.13400000
S     23.93000000    23.95900000     5.90400000
C     24.44700000    23.98400000     7.62000000
N     26.33500000    27.77000000     3.25800000
C     26.85000000    29.02100000     3.89800000
C     26.10000000    29.25300000     5.20200000
O     24.86500000    29.02400000     5.33000000
C     26.73300000    30.14800000     2.90500000
C     26.88200000    31.54600000     3.40900000
C     26.78600000    32.56200000     2.27000000
O     27.78300000    33.16000000     1.87000000
N     25.56200000    32.73300000     1.80600000
N     26.84900000    29.65600000     6.21700000
C     26.23500000    30.05800000     7.49700000
C     26.88200000    31.42800000     7.86200000
O     27.90600000    31.71100000     7.26400000
C     26.34400000    29.05000000     8.64500000
C     27.81000000    28.74800000     8.99900000
C     25.49100000    27.77100000     8.28700000
C     27.96700000    28.08700000    10.41700000
N     26.21400000    32.09700000     8.77100000
C     26.77200000    33.43600000     9.19700000
C     27.15100000    33.36200000    10.65000000
O     26.35000000    32.77800000    11.39500000
C     25.69500000    34.49800000     8.94600000
C     25.28800000    34.60900000     7.49900000
C     24.14700000    33.96600000     7.03800000
C     26.13600000    35.34600000     6.64000000
C     23.81200000    34.03100000     5.67700000
C     25.81000000    35.39200000     5.26700000
C     24.62000000    34.77800000     4.85300000
N     28.26000000    33.94300000    11.09600000
C     28.60500000    33.96500000    12.50300000
C     28.63800000    35.46100000    12.90000000
O     29.52200000    36.10300000    12.32000000
C     29.96300000    33.31700000    12.81400000
C     30.21100000    33.39400000    14.30400000
C     29.95700000    31.83800000    12.35200000
N     27.75100000    35.86700000    13.74000000
C     27.69100000    37.31500000    14.14300000
C     28.46900000    37.47500000    15.42000000
O     28.21300000    36.75300000    16.41100000
C     26.21900000    37.68400000    14.30700000
C     25.88400000    39.13900000    14.61500000
C     24.34800000    39.29600000    14.64200000
C     23.86500000    40.72300000    14.74900000
N     22.37500000    40.72000000    14.90700000
N     29.42600000    38.43000000    15.44600000
C     30.22500000    38.64300000    16.66200000
C     29.66400000    39.83900000    17.43400000
O     28.85000000    40.56500000    16.85900000
C     31.74400000    38.87900000    16.29900000
O     31.73700000    40.25700000    15.82400000
C     32.26000000    37.96900000    15.17100000
N     30.13200000    40.06900000    18.64200000
C     29.60700000    41.18000000    19.46700000
C     30.07500000    42.53800000    18.98400000
O     29.58600000    43.57000000    19.48300000
C     29.91900000    40.89000000    20.93800000
C     29.18300000    39.72200000    21.58100000
C     29.30800000    39.75000000    23.09500000
C     27.70000000    39.72100000    21.22800000
N     30.99100000    42.57100000    17.99800000
C     31.42200000    43.94000000    17.55300000
C     30.75500000    44.35100000    16.27700000
O     31.20700000    45.26800000    15.56600000
C     32.97900000    43.91800000    17.44500000
O     33.17400000    43.06700000    16.26500000
C     33.65700000    43.31900000    18.67200000
N     29.72100000    43.67300000    15.88500000
C     28.97800000    43.96000000    14.67800000
C     29.60400000    43.50700000    13.39300000
O     29.21900000    43.98100000    12.30100000
N     30.56300000    42.62300000    13.49500000
C     31.19100000    42.01200000    12.33100000
C     30.45900000    40.66600000    12.13000000
O     30.25300000    39.99100000    13.13300000
C     32.67200000    41.71700000    12.50500000
C     33.28000000    41.08600000    11.22700000
C     34.76200000    40.79900000    11.47000000
C     35.61400000    40.84700000    10.24000000
N     35.10000000    40.07300000     9.10100000
N     30.16300000    40.33800000    10.88600000
C     29.54200000    39.02000000    10.65300000
C     30.49400000    38.26100000     9.72900000
O     30.84900000    38.85000000     8.70600000
C     28.11300000    39.04900000    10.01500000
O     27.28000000    39.72200000    10.99600000
C     27.58800000    37.63500000     9.71500000
N     30.79500000    37.01500000    10.09500000
C     31.72000000    36.28900000     9.17600000
C     30.95500000    35.21100000     8.45900000
O     30.02500000    34.61800000     9.04000000
C     32.99500000    35.88300000     9.93400000
C     33.30600000    34.38100000     9.84000000
C     33.10900000    36.38100000    11.43500000
C     34.53500000    34.02800000    10.72000000
N     31.24400000    34.98600000     7.19700000
C     30.50500000    33.88400000     6.51200000
C     31.40900000    32.68000000     6.44600000
O     32.61900000    32.81200000     6.12500000
C     30.09100000    34.39300000     5.07800000
O     31.44000000    34.51300000     4.48700000
C     29.42000000    35.75600000     5.11900000
N     30.88400000    31.48500000     6.66600000
C     31.67700000    30.27500000     6.63900000
C     31.02200000    29.28800000     5.66500000
O     29.80900000    29.39500000     5.54500000
C     31.56200000    29.68600000     8.04500000
C     32.63100000    29.44400000     9.06000000
C     33.81400000    30.39000000     9.03000000
C     31.94500000    29.44900000    10.43600000
N     31.83400000    28.41200000     5.12500000
C     31.22000000    27.34100000     4.27500000
C     31.44000000    26.07900000     5.08000000
O     32.57600000    25.80200000     5.46100000
C     31.82700000    27.26200000     2.89400000
C     31.36300000    28.41000000     1.96200000
C     31.67100000    28.29100000     0.49800000
O     30.86900000    28.62100000    -0.36600000
O     32.83500000    27.86100000     0.27800000
N     30.31000000    25.45800000     5.38400000
C     30.28800000    24.24500000     6.19300000
C     29.27900000    23.22700000     5.64100000
O     28.47800000    23.52200000     4.72500000
C     29.90300000    24.59000000     7.66500000
C     30.86200000    25.49600000     8.38900000
C     28.47600000    25.13500000     7.70500000
N     29.38000000    22.05700000     6.23200000
C     28.46800000    20.94000000     5.98000000
C     27.81900000    20.60900000     7.31600000
O     28.44900000    20.67400000     8.36000000
C     29.21300000    19.69700000     5.50600000
C     29.72800000    19.75500000     4.06000000
C     28.75400000    20.06100000     2.97800000
O     27.54600000    19.99200000     2.98500000
O     29.33600000    20.42300000     1.90400000
N     26.55900000    20.22000000     7.28800000
C     25.82900000    19.82500000     8.49400000
C     26.54100000    18.73200000     9.25100000
O     26.33300000    18.53600000    10.45700000
C     24.46900000    19.33200000     7.95200000
C     24.29900000    20.13400000     6.70400000
C     25.71400000    20.10800000     6.07300000
N     27.36100000    17.95900000     8.55900000
C     28.05400000    16.83500000     9.21000000
C     29.25800000    17.31800000     9.98400000
O     29.93000000    16.47700000    10.60600000
C     28.52300000    15.82000000     8.18200000
O     28.94600000    16.44500000     6.96700000
N     29.59900000    18.59900000     9.82800000
C     30.79600000    19.08300000    10.56600000
C     30.49100000    19.16200000    12.04000000
O     29.36700000    19.52300000    12.44100000
C     31.15500000    20.51500000    10.04800000
C     31.92300000    20.43600000     8.75500000
O     32.49300000    19.37400000     8.45600000
O     31.83800000    21.40200000     7.96800000
N     31.51000000    18.93600000    12.85200000
C     31.39800000    19.06400000    14.28600000
C     31.59300000    20.55300000    14.65500000
O     32.15900000    21.31100000    13.86100000
C     32.49200000    18.19300000    14.99500000
O     33.77800000    18.73900000    14.51600000
C     32.35200000    16.70000000    14.63000000
N     31.11300000    20.86300000    15.86000000
C     31.28800000    22.20100000    16.41700000
C     32.77600000    22.51900000    16.57700000
O     33.23300000    23.65900000    16.38400000
C     30.52000000    22.30000000    17.76400000
C     29.00600000    22.04300000    17.44200000
C     30.83200000    23.69900000    18.35800000
C     28.40700000    22.94800000    16.36600000
N     33.54800000    21.52600000    16.95000000
C     35.03100000    21.72200000    17.06900000
C     35.61500000    22.19000000    15.75900000
O     36.53200000    23.04600000    15.72400000
C     35.66700000    20.38300000    17.44700000
C     37.12800000    20.29300000    17.87200000
C     37.56100000    18.85100000    18.08200000
O     37.75800000    18.02400000    17.19500000
O     37.62800000    18.59900000    19.31300000
N     35.13900000    21.62400000    14.66200000
C     35.59000000    21.94500000    13.30200000
C     35.23800000    23.38200000    12.92000000
O     36.06600000    24.10900000    12.33300000
C     35.06400000    20.95700000    12.25500000
C     35.54100000    21.41800000    10.87100000
O     36.77200000    21.62300000    10.67600000
N     34.62800000    21.59500000     9.92000000
N     34.00700000    23.74500000    13.25000000
C     33.53300000    25.09700000    12.97800000
C     34.44100000    26.09900000    13.68400000
O     34.88300000    27.09000000    13.09300000
C     32.06000000    25.25700000    13.36400000
C     31.68400000    26.74900000    13.34200000
C     31.15200000    24.42100000    12.47700000
N     34.73400000    25.82200000    14.94900000
C     35.59600000    26.71500000    15.73600000
C     36.97500000    26.82600000    15.10700000
O     37.57900000    27.92600000    15.15900000
C     35.71500000    26.20300000    17.17200000
C     34.34300000    26.44500000    17.89800000
C     34.50900000    26.07700000    19.36000000
C     33.20600000    26.31100000    20.12200000
N     33.45500000    25.91000000    21.54600000
N     37.49900000    25.74300000    14.57100000
C     38.79400000    25.76100000    13.88000000
C     38.72800000    26.59100000    12.61100000
O     39.70400000    27.34600000    12.27700000
C     39.28500000    24.33600000    13.56600000
N     37.63300000    26.54300000    11.86700000
C     37.47100000    27.39100000    10.66800000
C     37.44100000    28.88200000    11.05200000
O     38.02000000    29.77200000    10.38200000
C     36.19300000    27.05800000     9.91100000
C     36.15300000    25.62000000     9.40900000
C     34.75800000    25.28000000     8.90000000
C     34.79300000    24.26400000     7.76700000
N     34.91400000    24.94400000     6.44100000
N     36.81100000    29.17000000    12.19200000
C     36.73100000    30.57000000    12.64500000
C     38.14800000    30.98100000    13.06900000
O     38.54400000    32.15000000    12.85600000
C     35.70800000    30.77600000    13.80600000
C     34.22800000    30.63000000    13.31900000
C     35.87400000    32.13800000    14.51200000
C     33.28400000    30.50400000    14.55200000
N     38.88300000    30.11000000    13.71300000
C     40.26900000    30.50800000    14.11500000
C     41.09200000    30.80800000    12.85100000
O     41.82800000    31.80800000    12.68100000
C     40.99600000    29.39900000    14.86500000
C     42.44500000    29.84800000    15.18200000
C     43.09000000    28.82800000    16.09500000
O     42.77000000    27.65500000    15.90600000
N     43.89800000    29.25200000    17.05000000
N     41.00100000    29.87800000    11.93100000
C     41.71800000    30.02200000    10.64300000
C     41.39900000    31.33800000     9.96700000
O     42.26000000    32.03600000     9.38100000
C     41.39800000    28.78000000     9.81000000
C     42.62600000    28.55700000     8.92800000
O     43.66600000    28.26200000     9.53900000
O     42.43000000    28.81200000     7.72800000
N     40.11700000    31.75000000     9.98800000
C     39.80800000    32.99400000     9.23300000
C     39.83700000    34.27100000     9.99500000
O     40.16400000    35.32300000     9.34500000
C     38.61500000    32.80100000     8.32000000
C     37.22000000    32.82200000     8.82700000
C     36.35100000    33.61300000     7.83800000
C     36.32200000    32.94400000     6.47700000
N     35.76800000    33.94500000     5.48900000
N     39.65500000    34.33500000    11.28500000
C     39.67600000    35.54700000    12.07200000
C     40.67500000    35.52700000    13.20000000
O     40.81400000    36.52800000    13.91100000
C     38.29000000    35.81400000    12.69800000
C     37.15600000    35.98500000    11.68800000
C     37.19200000    37.36100000    11.03300000
O     37.51900000    38.36000000    11.64500000
O     36.86100000    37.32000000     9.82200000
N     41.31700000    34.39300000    13.43200000
C     42.34500000    34.26900000    14.43100000
C     41.94900000    34.07600000    15.84200000
O     42.82900000    34.00000000    16.73900000
N     40.64200000    33.91600000    16.11200000
C     40.22600000    33.71600000    17.50900000
C     40.44900000    32.27800000    17.94500000
O     39.93600000    31.33600000    17.31500000
C     38.69300000    34.10600000    17.59500000
C     38.47100000    35.54600000    17.04500000
C     38.14600000    33.93200000    19.02700000
C     36.95800000    35.74600000    16.68000000
N     41.18900000    32.08500000    19.03100000
C     41.46100000    30.75100000    19.59400000
C     40.16800000    30.02600000    19.91800000
O     39.26400000    30.66200000    20.52100000
C     42.19500000    31.14200000    20.91300000
C     42.90400000    32.41400000    20.55300000
C     41.82200000    33.18800000    19.81300000
N     40.05900000    28.75800000    19.60700000
C     38.81700000    28.02000000    19.88900000
C     38.42100000    28.04800000    21.34100000
O     37.21300000    28.03600000    21.70400000
C     39.09000000    26.62900000    19.32500000
C     40.08200000    26.90400000    18.19800000
C     41.03500000    27.90900000    18.87900000
N     39.37400000    28.09000000    22.24000000
C     39.06300000    28.06300000    23.69500000
C     38.36500000    29.33500000    24.15900000
O     37.68400000    29.39000000    25.22100000
C     40.34000000    27.69200000    24.46800000
C     40.55900000    28.58500000    25.67500000
O     40.71600000    29.80900000    25.45600000
O     40.54900000    28.09000000    26.84000000
N     38.41900000    30.37300000    23.34100000
C     37.73800000    31.63700000    23.71200000
C     36.33400000    31.74200000    23.08700000
O     35.57400000    32.61800000    23.48300000
C     38.52800000    32.85400000    23.18200000
C     39.91900000    32.85400000    23.84000000
C     40.76000000    34.03600000    23.39400000
O     41.97500000    34.00800000    23.62400000
N     40.14000000    35.00700000    22.77500000
N     36.00000000    30.86000000    22.17200000
C     34.73800000    30.87500000    21.47300000
C     33.58900000    30.18900000    22.18100000
O     33.58000000    29.00900000    22.49900000
C     34.87600000    30.23700000    20.06600000
C     36.01200000    30.86000000    19.22100000
C     36.08300000    30.19400000    17.87500000
O     35.04800000    29.70200000    17.39300000
N     37.22800000    30.12600000    17.23300000
N     32.47800000    30.91700000    22.26900000
C     31.20000000    30.32900000    22.78000000
C     30.21000000    30.50900000    21.65000000
O     29.97800000    31.72600000    21.26900000
C     30.84700000    30.93100000    24.11800000
C     29.41200000    30.79600000    24.59800000
C     29.27100000    31.31400000    26.01600000
N     27.87500000    31.31700000    26.44300000
C     27.13200000    32.42300000    26.57400000
N     27.63000000    33.65600000    26.46100000
N     25.81000000    32.29900000    26.73200000
N     29.69400000    29.43600000    21.05400000
C     28.76200000    29.57300000    19.90600000
C     27.33100000    29.31700000    20.36400000
O     27.10100000    28.34600000    21.09700000
C     29.15100000    28.65500000    18.75500000
C     30.41600000    28.91200000    17.98000000
C     30.73800000    27.69300000    17.12200000
C     30.20500000    30.16800000    17.12900000
N     26.43600000    30.23200000    20.00400000
C     25.03400000    30.17000000    20.40100000
C     24.10100000    30.14900000    19.19600000
O     24.19600000    30.94800000    18.28700000
C     24.63900000    31.42600000    21.28600000
C     25.64600000    31.67000000    22.42100000
C     23.18100000    31.30900000    21.82400000
C     25.77800000    30.43600000    23.35600000
N     23.14100000    29.18700000    19.24100000
C     22.12600000    29.06200000    18.18300000
C     20.83500000    28.62900000    18.90400000
O     20.82100000    27.73400000    19.74900000
C     22.49400000    28.05700000    17.10900000
C     21.44700000    27.86900000    16.02600000
C     21.32500000    28.81300000    15.00500000
C     20.63800000    26.73500000    16.05300000
C     20.36900000    28.64800000    14.00100000
C     19.67700000    26.53900000    15.05100000
C     19.59300000    27.46500000    14.02100000
N     19.81000000    29.37800000    18.57800000
C     18.44300000    29.14300000    19.08300000
C     18.45300000    28.94100000    20.59100000
O     17.86000000    27.99400000    21.12800000
C     17.86400000    27.97700000    18.34600000
N     19.17200000    29.80800000    21.24300000
C     19.39900000    29.89400000    22.65500000
C     20.08300000    28.72900000    23.32100000
O     19.99100000    28.58400000    24.56100000
N     20.80100000    27.93100000    22.57800000
C     21.55000000    26.79600000    23.13300000
C     23.04600000    27.08700000    22.91300000
O     23.38300000    27.62700000    21.87000000
C     21.24200000    25.51900000    22.39100000
C     19.76200000    25.07700000    22.45500000
C     19.63400000    23.88500000    21.53100000
C     18.79100000    24.22100000    20.31300000
N     17.44000000    24.65500000    20.82700000
N     23.88000000    26.72700000    23.85100000
C     25.34900000    26.87200000    23.64300000
C     25.74300000    25.58600000    22.92200000
O     25.32500000    24.48900000    23.37800000
C     26.07000000    27.02500000    24.96000000
C     27.55300000    27.35600000    24.69500000
C     28.26200000    27.57600000    26.02000000
O     29.18900000    26.84000000    26.33500000
N     27.77700000    28.58500000    26.73900000
N     26.46500000    25.68900000    21.83300000
C     26.82600000    24.52100000    21.01200000
C     27.99400000    23.78100000    21.64300000
O     28.90400000    24.44400000    22.09800000
C     27.04300000    24.99200000    19.57100000
C     25.93100000    25.84400000    18.95900000
C     26.20300000    26.08300000    17.47100000
C     24.57700000    25.19000000    19.07900000
N     27.94200000    22.44800000    21.64800000
C     29.01500000    21.65700000    22.28800000
C     29.94200000    21.10600000    21.24000000
O     29.47000000    20.67700000    20.19000000
C     28.34800000    20.54000000    23.06600000
C     29.24700000    19.45600000    23.70500000
C     28.72200000    19.04700000    25.06600000
O     29.13900000    18.13200000    25.74600000
O     27.77700000    19.84200000    25.36700000
N     31.23300000    21.09000000    21.45900000
C     32.26200000    20.67000000    20.51400000
C     32.12800000    19.36400000    19.75000000
O     32.54600000    19.31700000    18.55800000
C     33.63800000    20.71600000    21.24200000
C     34.17400000    22.12900000    21.35400000
O     35.25200000    22.32200000    21.95800000
O     33.54400000    23.08600000    20.88300000
N     31.69700000    18.31100000    20.40600000
C     31.56800000    16.96200000    19.82500000
C     30.32000000    16.69800000    19.05100000
O     30.19800000    15.65700000    18.36600000
N     29.34000000    17.59400000    19.07600000
C     28.10800000    17.43900000    18.27600000
C     28.37500000    17.99900000    16.88700000
O     29.32600000    18.78600000    16.69000000
C     26.92600000    18.19100000    18.89200000
C     26.62100000    17.79900000    20.35200000
C     26.01000000    16.37000000    20.28000000
N     26.97500000    15.52100000    20.94200000
C     27.60300000    14.42300000    20.65500000
N     27.47900000    13.73300000    19.53700000
N     28.51900000    13.96700000    21.55000000
N     27.51000000    17.68900000    15.95400000
C     27.57400000    18.19200000    14.56300000
C     26.48200000    19.28000000    14.43200000
O     25.60900000    19.38800000    15.28700000
C     27.29900000    17.05500000    13.53300000
O     25.92500000    16.61100000    13.91300000
C     28.23600000    15.86400000    13.55800000
N     26.58500000    20.06300000    13.37800000
C     25.59400000    21.10900000    13.07200000
C     24.24100000    20.43600000    12.85700000
O     23.26400000    20.95100000    13.32900000
C     26.08400000    21.88800000    11.83300000
C     27.42600000    22.61600000    11.90200000
C     27.71800000    23.34100000    10.57800000
C     27.38000000    23.72100000    12.95500000
N     24.24000000    19.23300000    12.24600000
C     22.92400000    18.58300000    12.02500000
C     22.22900000    18.24400000    13.32500000
O     20.96300000    18.25300000    13.39500000
C     23.05900000    17.32600000    11.15400000
O     23.91400000    16.39500000    11.75500000
N     22.99700000    17.97800000    14.36600000
C     22.41800000    17.63800000    15.69300000
C     21.46000000    18.73700000    16.16300000
O     20.49700000    18.50600000    16.90000000
C     23.46100000    17.33100000    16.74100000
C     24.18400000    16.01600000    16.61900000
O     25.30300000    15.89400000    17.15200000
O     23.57200000    15.10700000    15.97500000
N     21.84600000    19.95400000    15.90500000
C     21.07900000    21.14900000    16.25100000
C     20.14200000    21.59000000    15.14900000
O     19.49900000    22.64500000    15.32100000
C     22.08500000    22.25400000    16.58100000
C     22.94500000    21.95100000    17.78500000
C     24.27200000    21.54400000    17.64400000
C     22.43700000    22.15700000    19.06500000
C     25.05200000    21.28500000    18.77600000
C     23.20400000    21.90700000    20.19200000
C     24.51700000    21.47000000    20.03000000
O     25.24800000    21.30200000    21.19100000
N     19.99300000    20.88400000    14.04900000
C     19.06500000    21.35200000    12.99900000
C     19.44200000    22.74500000    12.51000000
O     18.57100000    23.61000000    12.28900000
C     17.58600000    21.28200000    13.46100000
C     16.57600000    21.25800000    12.31500000
O     15.44000000    21.81900000    12.37800000
N     16.92400000    20.58600000    11.21600000
N     20.71700000    22.96400000    12.26000000
C     21.18400000    24.26300000    11.69000000
C     21.11000000    24.11100000    10.17300000
O     21.84100000    23.19800000     9.68600000
C     22.65000000    24.51600000    12.17200000
C     22.66200000    24.81900000    13.69900000
C     23.37600000    25.64500000    11.40900000
C     24.12300000    24.98100000    14.19500000
N     20.29100000    24.87500000     9.50700000
C     20.08100000    24.77300000     8.03300000
C     20.82200000    25.91400000     7.33200000
O     21.32300000    26.83000000     8.00800000
C     18.59900000    24.73600000     7.72700000
C     17.81900000    23.43400000     7.90000000
C     16.50900000    23.52900000     7.11600000
O     15.44600000    22.98000000     7.43300000
N     16.53900000    24.29300000     6.00900000
N     20.92400000    25.86200000     6.00600000
C     21.65600000    26.84700000     5.24000000
C     21.12700000    28.24000000     5.57400000
O     19.95800000    28.46500000     5.84200000
C     21.63100000    26.64200000     3.73100000
C     20.21000000    26.42300000     3.17500000
C     20.26800000    26.58900000     1.65600000
C     19.20200000    25.85700000     0.89100000
N     17.88400000    26.54400000     1.07500000
N     22.09900000    29.16300000     5.60500000
C     21.90700000    30.56300000     5.88100000
C     21.46600000    30.95300000     7.26100000
O     21.06600000    32.11200000     7.53300000
C     21.02300000    31.22300000     4.78400000
C     21.86100000    31.34200000     3.47400000
C     21.15600000    30.72600000     2.31100000
O     19.94200000    30.79300000     2.17000000
O     21.95400000    30.15200000     1.53500000
N     21.67400000    30.03400000     8.19100000
C     21.41900000    30.25300000     9.62000000
C     22.50400000    31.22800000    10.13600000
O     23.57900000    31.32100000     9.55400000
C     21.63700000    28.92300000    10.35300000
O     20.54400000    28.04700000    10.05900000
N     22.24100000    31.87300000    11.24100000
C     23.21200000    32.76200000    11.89100000
C     23.50900000    32.22400000    13.29000000
O     22.54400000    31.94200000    14.03400000
C     22.69900000    34.26700000    11.98500000
O     22.49500000    34.69000000    10.58900000
C     23.72700000    35.13100000    12.72200000
N     24.79000000    32.02100000    13.61800000
C     25.14900000    31.60900000    14.98000000
C     25.69800000    32.87600000    15.66900000
O     26.15800000    33.73000000    14.89400000
C     26.31000000    30.59400000    14.96700000
C     26.29000000    29.48000000    13.96000000
C     27.39300000    28.44200000    14.22900000
C     24.94200000    28.80700000    13.95200000
N     25.62100000    32.94500000    16.95000000
C     26.17900000    34.12700000    17.65000000
C     27.47500000    33.65100000    18.30400000
O     27.50700000    32.58700000    18.95800000
C     25.21400000    34.56500000    18.78000000
C     23.97800000    35.12100000    18.12600000
N     23.85300000    36.43200000    17.78100000
C     22.82400000    34.51400000    17.78200000
C     22.67400000    36.62700000    17.20000000
N     22.04500000    35.45500000    17.17300000
N     28.52500000    34.44700000    18.18900000
C     29.80100000    34.14500000    18.82900000
C     30.05200000    35.04200000    20.00400000
O     30.10500000    36.30500000    19.78800000
C     30.92500000    34.30400000    17.75300000
C     32.34500000    34.18300000    18.35800000
C     32.55500000    32.78300000    18.87000000
C     33.36100000    34.49100000    17.24500000
N     30.12400000    34.53300000    21.19100000
C     30.47900000    35.36900000    22.37400000
C     31.90100000    34.91000000    22.72800000
O     32.19000000    33.69600000    22.63500000
C     29.47200000    35.18100000    23.49800000
C     29.82100000    35.95700000    24.76500000
C     28.04900000    35.45400000    23.07100000
N     32.76300000    35.83100000    23.09000000
C     34.14500000    35.47200000    23.48100000
C     34.23900000    35.35300000    24.97900000
O     33.70700000    36.19700000    25.72800000
C     35.11400000    36.56400000    22.90700000
C     35.92600000    35.97900000    21.73700000
C     35.00300000    35.08400000    20.92000000
C     36.53300000    37.08700000    20.91700000
N     34.93000000    34.38400000    25.45100000
C     35.16100000    34.17400000    26.89600000
C     36.67100000    34.29600000    27.08900000
O     37.30500000    33.23300000    26.79500000
C     34.71700000    32.76000000    27.28600000
C     35.75200000    32.05400000    28.16000000
C     35.61200000    30.57700000    28.04400000
N     35.04000000    30.25200000    26.73000000
C     34.33800000    29.10300000    26.65000000
N     34.11000000    28.43700000    27.76800000
N     34.01400000    28.65700000    25.45700000
N     37.19700000    35.39700000    27.51300000
C     38.66800000    35.50200000    27.68000000
C     39.07600000    34.93100000    29.03100000
O     38.29700000    34.94600000    29.99600000
C     39.08000000    36.94100000    27.40600000
C     39.50200000    37.34000000    26.00200000
C     38.68400000    36.64700000    24.92300000
C     39.33700000    38.85400000    25.86200000
N     40.29400000    34.41200000    29.04500000
C     40.87300000    33.80200000    30.25300000
C     41.76500000    34.82900000    30.94400000
O     42.94500000    34.99400000    30.58300000
C     41.65100000    32.52900000    29.92300000
C     41.60800000    31.44400000    30.98900000
C     41.89600000    30.08000000    30.45600000
N     43.31100000    29.73500000    30.56300000
C     44.17400000    29.90500000    29.55400000
N     43.75400000    30.31200000    28.35600000
N     45.47700000    29.72600000    29.76300000
N     41.16500000    35.53100000    31.89800000
C     41.84500000    36.55000000    32.68600000
C     41.25100000    37.94100000    32.58800000
O     41.10200000    38.52300000    31.50000000
N     40.94600000    38.47200000    33.75700000
C     40.37300000    39.81300000    33.94400000
C     40.03100000    39.99200000    35.43200000
O     38.93300000    40.52500000    35.68700000
O     40.86200000    39.57500000    36.25100000
H     26.92359000    23.39405000     2.70240000
H     27.76664000    24.57449000     1.58857000
H     25.80382000    25.69137000     1.83776000
H     24.20066000    25.53341000     3.44380000
H     24.96122000    23.79665000     3.32771000
H     26.32946000    24.31871000     5.36451000
H     25.43351000    25.91971000     5.54648000
H     24.56109000    22.91480000     7.99868000
H     25.44564000    24.52674000     7.70799000
H     23.66291000    24.52649000     8.24491000
H     25.49362000    27.80698000     2.57791000
H     27.95299000    28.94312000     4.17541000
H     27.53638000    29.98611000     2.11255000
H     25.65555000    30.09183000     2.53684000
H     26.05602000    31.75768000     4.16567000
H     27.90909000    31.64558000     3.89354000
H     24.73835000    32.17555000     2.23338000
H     25.38196000    33.43067000     0.99814000
H     27.92525000    29.69093000     6.10622000
H     25.10614000    30.12242000     7.35162000
H     25.90724000    29.49559000     9.59909000
H     28.23549000    28.03714000     8.21591000
H     28.37174000    29.73983000     9.01684000
H     24.38117000    28.02188000     8.35722000
H     25.73798000    27.43439000     7.22620000
H     25.73786000    26.93282000     9.01920000
H     26.93576000    27.88169000    10.85744000
H     28.53974000    27.10634000    10.31767000
H     28.53947000    28.79390000    11.10415000
H     25.29979000    31.70614000     9.19908000
H     27.70543000    33.71191000     8.60355000
H     24.77323000    34.22993000     9.56088000
H     26.13797000    35.50389000     9.24860000
H     23.50686000    33.40666000     7.73847000
H     27.02383000    35.86827000     7.03026000
H     22.93086000    33.50109000     5.28193000
H     26.47070000    35.89506000     4.54332000
H     24.31321000    34.90166000     3.80234000
H     28.92666000    34.41475000    10.38549000
H     27.83983000    33.35771000    13.09064000
H     30.79188000    33.86886000    12.25902000
H     30.28238000    32.34016000    14.73286000
H     31.18697000    33.95014000    14.49841000
H     29.35037000    33.94988000    14.80393000
H     28.88092000    31.47874000    12.23978000
H     30.49302000    31.75096000    11.34965000
H     30.49277000    31.19600000    13.12685000
H     27.04413000    35.16220000    14.15881000
H     28.15111000    38.00941000    13.36474000
H     25.68905000    37.41077000    13.33535000
H     25.87828000    37.10794000    15.22986000
H     26.31729000    39.42637000    15.62953000
H     26.33094000    39.81892000    13.81653000
H     23.92768000    38.84916000    13.68113000
H     23.98424000    38.75992000    15.58003000
H     24.34491000    41.22267000    15.65433000
H     24.15276000    41.29991000    13.80881000
H     22.00532000    39.66350000    14.94620000
H     22.09926000    41.24732000    15.85584000
H     29.60442000    39.03937000    14.56928000
H     30.16374000    37.71144000    17.31625000
H     32.42146000    38.65951000    17.18921000
H     30.69834000    40.59943000    15.70596000
H     31.37527000    37.51759000    14.61145000
H     32.89377000    38.58195000    14.44835000
H     32.89347000    37.13293000    15.61743000
H     30.91428000    39.43490000    19.03919000
H     28.47380000    41.23734000    19.35672000
H     31.03644000    40.67897000    21.01796000
H     29.56406000    41.81326000    21.50476000
H     29.67267000    38.77855000    21.16901000
H     29.34094000    38.68258000    23.49392000
H     30.26609000    40.29441000    23.38705000
H     28.41055000    40.29415000    23.54007000
H     27.33049000    38.64614000    21.14004000
H     27.11458000    40.25825000    22.04546000
H     27.54588000    40.25799000    20.23428000
H     31.39159000    41.66869000    17.55397000
H     31.10054000    44.72865000    18.31082000
H     33.43540000    44.95987000    17.36873000
H     32.19506000    42.77355000    15.85810000
H     33.62203000    42.18130000    18.60871000
H     34.74279000    43.66401000    18.71242000
H     33.11306000    43.66385000    19.61265000
H     29.39472000    42.84264000    16.49806000
H     27.96053000    43.45359000    14.76695000
H     28.93135000    45.09707000    14.61098000
H     30.90273000    42.33463000    14.48152000
H     31.11309000    42.73542000    11.45339000
H     33.21916000    42.69063000    12.73358000
H     32.79019000    40.97394000    13.36144000
H     32.73691000    40.11319000    10.98556000
H     33.16585000    41.80581000    10.35039000
H     35.15807000    41.57258000    12.20777000
H     34.82463000    39.73184000    11.86604000
H     35.70645000    41.93590000     9.91543000
H     36.61202000    40.37457000    10.52351000
H     33.98016000    40.08364000     9.11665000
H     35.46423000    40.52906000     8.14510000
H     30.36882000    41.01286000    10.06502000
H     29.38652000    38.52629000    11.66872000
H     28.11525000    39.58633000     9.00958000
H     26.75838000    38.97330000    11.61030000
H     26.44804000    37.64398000     9.71690000
H     27.96353000    37.29942000     8.69228000
H     27.96335000    36.91325000    10.51362000
H     30.39707000    36.56232000    10.99419000
H     32.11862000    36.94713000     8.33484000
H     33.79734000    36.46047000     9.36622000
H     32.40241000    33.78680000    10.20063000
H     33.53938000    34.11832000     8.75550000
H     32.06453000    36.52485000    11.86858000
H     33.67242000    35.60469000    12.05104000
H     33.67215000    37.37175000    11.46459000
H     34.63760000    32.89501000    10.79346000
H     35.47704000    34.46503000    10.24971000
H     34.39293000    34.46482000    11.76336000
H     31.98727000    35.57532000     6.67540000
H     29.55891000    33.58632000     7.07405000
H     29.34435000    33.72637000     4.53236000
H     31.85235000    33.50934000     4.30635000
H     28.28779000    35.62304000     5.11500000
H     29.73455000    36.30590000     6.06677000
H     29.73441000    36.36161000     4.20577000
H     29.82418000    31.41032000     6.87340000
H     32.75565000    30.47283000     6.32757000
H     30.81835000    30.36759000     8.57605000
H     31.37899000    28.60098000     7.74696000
H     33.11442000    28.44188000     8.81167000
H     34.78193000    29.78824000     9.00545000
H     33.75151000    31.04703000     8.10048000
H     33.79873000    31.04672000     9.96171000
H     31.77366000    28.37563000    10.77969000
H     32.60932000    29.98773000    11.18969000
H     30.94316000    29.98747000    10.35883000
H     32.90335000    28.46009000     5.28622000
H     30.11772000    27.53898000     4.06195000
H     32.96170000    27.31028000     2.99262000
H     31.48188000    26.28174000     2.42540000
H     30.23091000    28.49528000     2.06538000
H     31.95851000    29.31860000     2.30757000
H     33.47809000    27.62691000     1.09204000
H     29.37434000    25.86344000     5.02073000
H     31.33133000    23.78687000     6.15857000
H     29.96919000    23.61043000     8.24436000
H     31.62084000    24.86706000     8.96189000
H     31.40665000    26.15387000     7.63390000
H     30.28485000    26.15356000     9.11984000
H     27.73750000    24.26679000     7.72570000
H     28.33897000    25.77263000     8.64001000
H     28.28688000    25.77233000     6.77891000
H     30.18195000    21.91157000     6.94441000
H     27.71941000    21.23469000     5.17231000
H     30.10868000    19.53909000     6.19333000
H     28.45778000    18.84368000     5.53892000
H     30.53820000    20.55607000     4.02176000
H     30.06964000    18.69004000     3.83922000
H     30.39755000    20.47498000     1.86597000
H     25.72896000    20.68215000     9.23891000
H     24.49907000    18.21589000     7.72180000
H     23.61320000    19.46455000     8.69337000
H     23.53275000    19.65343000     6.01009000
H     23.91498000    21.18953000     6.89890000
H     25.87519000    20.98813000     5.36661000
H     25.92870000    19.19139000     5.43009000
H     27.52378000    18.15403000     7.50673000
H     27.30865000    16.34801000     9.92196000
H     29.39732000    15.23212000     8.61738000
H     27.64570000    15.13396000     7.93848000
H     28.06407000    16.74572000     6.38239000
H     29.02674000    19.25967000     9.18937000
H     31.66541000    18.36509000    10.39767000
H     30.19349000    21.10307000     9.87689000
H     31.80316000    21.03532000    10.82823000
H     32.43463000    18.53692000     9.10939000
H     32.46185000    18.64472000    12.42663000
H     30.37318000    18.70166000    14.62958000
H     32.39984000    18.24026000    16.13029000
H     34.45693000    17.91129000    14.26312000
H     31.24730000    16.42656000    14.56315000
H     32.85282000    16.50621000    13.62440000
H     32.85258000    16.06426000    15.43302000
H     30.58583000    20.11137000    16.43355000
H     30.85554000    22.97929000    15.70507000
H     30.82691000    21.53235000    18.54894000
H     28.89776000    20.96265000    17.09454000
H     28.43508000    22.27196000    18.40181000
H     29.85586000    24.24102000    18.58814000
H     31.43490000    23.57825000    19.31796000
H     31.43462000    24.30577000    17.60416000
H     27.26922000    22.90224000    16.42041000
H     28.75260000    24.02089000    16.53646000
H     28.75244000    22.59587000    15.33825000
H     33.11293000    20.56021000    17.17309000
H     35.24144000    22.51151000    17.86398000
H     35.05285000    19.96691000    18.31261000
H     35.66193000    19.81815000    16.45679000
H     37.77881000    20.76053000    17.06116000
H     37.24723000    20.84900000    18.86005000
H     37.39507000    19.35485000    20.02396000
H     34.36591000    20.87468000    14.77448000
H     36.72561000    21.84546000    13.31092000
H     35.46760000    19.91345000    12.47342000
H     33.92490000    20.92354000    12.28555000
H     33.58221000    21.41441000    10.13335000
H     34.93077000    21.91964000     8.93271000
H     33.34699000    23.03113000    13.72601000
H     33.58488000    25.30295000    11.85796000
H     31.91004000    24.86424000    14.42365000
H     30.54898000    26.85542000    13.34043000
H     32.11239000    27.26235000    14.26534000
H     32.11218000    27.23467000    12.40371000
H     31.34748000    23.31424000    12.66795000
H     30.06315000    24.66095000    12.71456000
H     31.36438000    24.66084000    11.38294000
H     34.33276000    24.92679000    15.40663000
H     35.12085000    27.75118000    15.74831000
H     35.95607000    25.08880000    17.16512000
H     36.55033000    26.75467000    17.71742000
H     34.04674000    27.54210000    17.80746000
H     33.52741000    25.80677000    17.42147000
H     34.79771000    24.97703000    19.43951000
H     35.32444000    26.73128000    19.81452000
H     32.91398000    27.41174000    20.07018000
H     32.35446000    25.70256000    19.67003000
H     32.47594000    25.76257000    22.06955000
H     34.03769000    24.95376000    21.56800000
H     36.95680000    24.80880000    14.64239000
H     39.54641000    26.24584000    14.58598000
H     38.38786000    23.64910000    13.41464000
H     39.91558000    24.35211000    12.61641000
H     39.91528000    23.95155000    14.43465000
H     36.83623000    25.86488000    12.14471000
H     38.36655000    27.18126000     9.99450000
H     35.30541000    27.22417000    10.60683000
H     36.15223000    27.73828000     8.99713000
H     36.90418000    25.49616000     8.56048000
H     36.41732000    24.91834000    10.26772000
H     34.14751000    24.84931000     9.76105000
H     34.28825000    26.23774000     8.49791000
H     35.68707000    23.57220000     7.91414000
H     33.82073000    23.66898000     7.78262000
H     33.89196000    25.15303000     6.03339000
H     35.47054000    25.90795000     6.56533000
H     36.36146000    28.38045000    12.78050000
H     36.34707000    31.22614000    11.79548000
H     35.93784000    29.94964000    14.55694000
H     33.93637000    31.54836000    12.70976000
H     34.13217000    29.69703000    12.67094000
H     34.84656000    32.57652000    14.73931000
H     36.44924000    31.99360000    15.48557000
H     36.44897000    32.85028000    13.83254000
H     33.10626000    29.40213000    14.78416000
H     33.76648000    31.00901000    15.45298000
H     32.28829000    31.00878000    14.32101000
H     38.49805000    29.12618000    13.94904000
H     40.17054000    31.41708000    14.79579000
H     40.44643000    29.17620000    15.83862000
H     41.02373000    28.46041000    14.21857000
H     43.04148000    29.92492000    14.21355000
H     42.42857000    30.86636000    15.69413000
H     44.08772000    30.31121000    17.16781000
H     44.37047000    28.54027000    17.71485000
H     40.39728000    28.99838000    12.11427000
H     42.84673000    30.07171000    10.79498000
H     41.22400000    27.87941000    10.48695000
H     40.45020000    28.91641000     9.19140000
H     43.65514000    28.18170000    10.59941000
H     39.35191000    31.20482000    10.52579000
H     40.71240000    33.16357000     8.56001000
H     38.68005000    33.62344000     7.53326000
H     38.73476000    31.71351000     7.99966000
H     36.82738000    31.75539000     8.91532000
H     37.18654000    33.31411000     9.85477000
H     35.28776000    33.67531000     8.24451000
H     36.79727000    34.65521000     7.71864000
H     37.37686000    32.63851000     6.17116000
H     35.67353000    32.00681000     6.50460000
H     34.64868000    33.91719000     5.51645000
H     36.12255000    34.97226000     5.75997000
H     39.47354000    33.40504000    11.80850000
H     39.97639000    36.36539000    11.33742000
H     38.03160000    34.93533000    13.37680000
H     38.37457000    36.80332000    13.25809000
H     37.25691000    35.18752000    10.87965000
H     36.16539000    35.87921000    12.24216000
H     36.59811000    36.39212000     9.37372000
H     41.05746000    33.52137000    12.84488000
H     42.98955000    33.37521000    14.13894000
H     42.85755000    35.28726000    14.42603000
H     39.90869000    33.93397000    15.31592000
H     40.84630000    34.36665000    18.21005000
H     38.09788000    33.39065000    16.93644000
H     38.77262000    36.30571000    17.83964000
H     39.10735000    35.69538000    16.11100000
H     38.05432000    32.82133000    19.26700000
H     38.85921000    34.42322000    19.76837000
H     37.12002000    34.42299000    19.10381000
H     36.45795000    34.72865000    16.55937000
H     36.44005000    36.32753000    17.51256000
H     36.87682000    36.32725000    15.70268000
H     42.04062000    30.05628000    18.90046000
H     41.45001000    31.31552000    21.75827000
H     42.90170000    30.32921000    21.28655000
H     43.24801000    32.97326000    21.48492000
H     43.85093000    32.25174000    19.93933000
H     42.26648000    33.98644000    19.13143000
H     41.10605000    33.76663000    20.48547000
H     37.90072000    28.49259000    19.40249000
H     39.54776000    25.94844000    20.11677000
H     38.14695000    26.09403000    18.97278000
H     40.63029000    25.95549000    17.88287000
H     39.60461000    27.28825000    17.23673000
H     41.62800000    28.51118000    18.11393000
H     41.83459000    27.43335000    19.53780000
H     40.40606000    28.14533000    21.91815000
H     38.29365000    27.25265000    23.92090000
H     40.25444000    26.61153000    24.82136000
H     41.22700000    27.82960000    23.76523000
H     40.69219000    30.17813000    24.45890000
H     38.95785000    30.30016000    22.40498000
H     37.67056000    31.63283000    24.85000000
H     38.63765000    32.77845000    22.04980000
H     37.97577000    33.81913000    23.43334000
H     39.79055000    32.90013000    24.97180000
H     40.45747000    31.90013000    23.52411000
H     39.07331000    34.94439000    22.60165000
H     40.69351000    35.87332000    22.43600000
H     36.71024000    30.07988000    21.92956000
H     34.47852000    31.98361000    21.41596000
H     35.08765000    29.12398000    20.19247000
H     33.89858000    30.42780000    19.51115000
H     35.80962000    31.97302000    19.08021000
H     37.00372000    30.71023000    19.76290000
H     38.12144000    30.54986000    17.67336000
H     37.27750000    29.64614000    16.26393000
H     32.49930000    31.95564000    21.96472000
H     31.24195000    29.21669000    23.02621000
H     31.51492000    30.43839000    24.89955000
H     30.99908000    32.05210000    23.97798000
H     28.72920000    31.39654000    23.91044000
H     29.12112000    29.69389000    24.57943000
H     29.87237000    30.64578000    26.71702000
H     29.65953000    32.38527000    26.04816000
H     27.41139000    30.36500000    26.66787000
H     28.68296000    33.79754000    26.25354000
H     26.98098000    34.51458000    26.57680000
H     25.35718000    31.31597000    26.75236000
H     29.95783000    28.44894000    21.41165000
H     28.83107000    30.64086000    19.51293000
H     29.23828000    27.60395000    19.18774000
H     28.33072000    28.83913000    17.98504000
H     31.30146000    29.08525000    18.67682000
H     29.76796000    27.20329000    16.77731000
H     31.34358000    28.01792000    16.21244000
H     31.34330000    26.94640000    17.73502000
H     29.08821000    30.35749000    17.00061000
H     30.68505000    31.06289000    17.64701000
H     30.68482000    30.01837000    16.10578000
H     26.76269000    31.06036000    19.38845000
H     24.91612000    29.20436000    20.99534000
H     24.67941000    32.34059000    20.60667000
H     26.66599000    31.89778000    21.96567000
H     25.26852000    32.54628000    23.04490000
H     22.90068000    30.20885000    21.92744000
H     23.11000000    31.81646000    22.84235000
H     22.46565000    31.81622000    21.09557000
H     24.73960000    30.06103000    23.64012000
H     26.34582000    29.60859000    22.81511000
H     26.34555000    30.73311000    24.29898000
H     23.12305000    28.49688000    20.07480000
H     22.01681000    30.05325000    17.63064000
H     23.45886000    28.40630000    16.61238000
H     22.59647000    27.05021000    17.63385000
H     21.98691000    29.69333000    14.99136000
H     20.75313000    25.99400000    16.85982000
H     20.22395000    29.41187000    13.22077000
H     19.00295000    25.66833000    15.08083000
H     18.89726000    27.27222000    13.18909000
H     19.97402000    30.21001000    17.90520000
H     17.78336000    30.05335000    18.89396000
H     16.72586000    28.03197000    18.38075000
H     18.21258000    28.00240000    17.26090000
H     18.21242000    27.00786000    18.83485000
H     19.66208000    30.56192000    20.64032000
H     20.03907000    30.81855000    22.84239000
H     18.35667000    29.92134000    23.11588000
H     20.84605000    28.11284000    21.51183000
H     21.27080000    26.67093000    24.23118000
H     21.52124000    25.66819000    21.29584000
H     21.84640000    24.69685000    22.89930000
H     19.48390000    24.78208000    23.52050000
H     19.06355000    25.92146000    22.14091000
H     20.67366000    23.56776000    21.18740000
H     19.12328000    23.04012000    22.10104000
H     19.27583000    25.06568000    19.72050000
H     18.69614000    23.32147000    19.61913000
H     16.82157000    23.75135000    21.06229000
H     17.57303000    25.26808000    21.75481000
H     23.50379000    26.32231000    24.78186000
H     25.62570000    27.80195000    23.04448000
H     25.59280000    27.86920000    25.55934000
H     25.99581000    26.05279000    25.55068000
H     28.04340000    26.48947000    24.13981000
H     27.62638000    28.30048000    24.06083000
H     26.94550000    29.16713000    26.36278000
H     28.21391000    28.82379000    27.70020000
H     26.80853000    26.66851000    21.52583000
H     25.98879000    23.74829000    20.97202000
H     28.00304000    25.60632000    19.54789000
H     27.07551000    24.04082000    18.94346000
H     25.92228000    26.82622000    19.53759000
H     26.30075000    25.08094000    16.93627000
H     25.33975000    26.67319000    17.01705000
H     27.17121000    26.67291000    17.35197000
H     24.69951000    24.05665000    19.06814000
H     24.08608000    25.50966000    20.05696000
H     23.92199000    25.50951000    18.20238000
H     27.10774000    21.94139000    21.17985000
H     29.63959000    22.30342000    22.98916000
H     27.75175000    21.02419000    23.90841000
H     27.73852000    19.97658000    22.28454000
H     29.26962000    18.54186000    23.02423000
H     30.29554000    19.88429000    23.83435000
H     27.49987000    20.61753000    24.69411000
H     31.56853000    21.41977000    22.43392000
H     32.13736000    21.42139000    19.66578000
H     33.51443000    20.28507000    22.29016000
H     34.38081000    20.10510000    20.62992000
H     35.77759000    21.50109000    22.38332000
H     31.41754000    18.44239000    21.44352000
H     32.45311000    16.79775000    19.12557000
H     31.53495000    16.24771000    20.71286000
H     29.44788000    18.46858000    19.70471000
H     27.83584000    16.33254000    18.24038000
H     27.15703000    19.30694000    18.86194000
H     26.00557000    17.91468000    18.27877000
H     27.57831000    17.79221000    20.97095000
H     25.90957000    18.53852000    20.84856000
H     25.00681000    16.33466000    20.82034000
H     25.81228000    16.04053000    19.20671000
H     27.23964000    15.89540000    21.92261000
H     26.80521000    14.07495000    18.76183000
H     28.05107000    12.82504000    19.39506000
H     28.70250000    14.51665000    22.46434000
H     26.69749000    17.02347000    16.21612000
H     28.61455000    18.60344000    14.34488000
H     27.44147000    17.45637000    12.47555000
H     25.88429000    15.51181000    13.92426000
H     27.62662000    14.90075000    13.57822000
H     28.89331000    15.87818000    12.62669000
H     28.89300000    15.91724000    14.48811000
H     27.42868000    19.93314000    12.71231000
H     25.47383000    21.85707000    13.92380000
H     26.15186000    21.14181000    10.97382000
H     25.32161000    22.72760000    11.71712000
H     28.21409000    21.82735000    12.13980000
H     26.73522000    23.61847000    10.07129000
H     28.31786000    24.28752000    10.78747000
H     28.31757000    22.65442000     9.89337000
H     26.29441000    23.97293000    13.19507000
H     27.90581000    23.36546000    13.90195000
H     27.90556000    24.64974000    12.55397000
H     25.16148000    18.76108000    11.92983000
H     22.27785000    19.34196000    11.47176000
H     22.03031000    16.85439000    11.01622000
H     23.49620000    17.62571000    10.14473000
H     23.31736000    15.61859000    12.25620000
H     24.07292000    18.00815000    14.25067000
H     21.82746000    16.67313000    15.55200000
H     24.24350000    18.15906000    16.70079000
H     22.88468000    17.26287000    17.72223000
H     25.73151000    16.71054000    17.68179000
H     22.79520000    20.08887000    15.40237000
H     20.40934000    20.91564000    17.14358000
H     22.76684000    22.40123000    15.67932000
H     21.48316000    23.19014000    16.82802000
H     24.70663000    21.42630000    16.63874000
H     21.40589000    22.52568000    19.18414000
H     26.09018000    20.93441000    18.66387000
H     22.78241000    22.05144000    21.19932000
H     26.27135000    21.01733000    21.13854000
H     20.54780000    19.96437000    13.91382000
H     19.16541000    20.64089000    12.11365000
H     17.44844000    20.33436000    14.07958000
H     17.38271000    22.23097000    14.05910000
H     17.88482000    20.08983000    11.16648000
H     16.24550000    20.53701000    10.37395000
H     21.44030000    22.18701000    12.47195000
H     20.55087000    25.15026000    12.02394000
H     23.22613000    23.55807000    11.94828000
H     22.08664000    25.78295000    13.89738000
H     22.17064000    23.95450000    14.25649000
H     22.60653000    26.34191000    10.93801000
H     24.02899000    26.23456000    12.13400000
H     24.02868000    25.19201000    10.59143000
H     24.58763000    23.95200000    14.35274000
H     24.72682000    25.55522000    13.41701000
H     24.12814000    25.55495000    15.17996000
H     19.73242000    25.62464000    10.05274000
H     20.51742000    23.80024000     7.62943000
H     18.10345000    25.50951000     8.40206000
H     18.55720000    24.92100000     6.60289000
H     18.43832000    22.56229000     7.50483000
H     17.59468000    23.26386000     9.00469000
H     17.45429000    24.79490000     5.72239000
H     15.64785000    24.40582000     5.40491000
H     20.43959000    25.04973000     5.47935000
H     22.74776000    26.72543000     5.54477000
H     22.07794000    27.56435000     3.23189000
H     22.23361000    25.70098000     3.50529000
H     19.84947000    25.37356000     3.43631000
H     19.48567000    27.17711000     3.62916000
H     20.17235000    27.69994000     1.41879000
H     21.26104000    26.13658000     1.32616000
H     19.47140000    25.84523000    -0.21665000
H     19.12683000    24.78774000     1.27912000
H     17.07534000    25.77737000     1.18789000
H     17.92191000    27.18442000     1.99305000
H     23.10931000    28.82877000     5.40658000
H     22.96667000    30.98203000     5.84756000
H     20.10224000    30.57837000     4.59359000
H     20.68585000    32.25700000     5.12571000
H     22.04590000    32.44485000     3.25234000
H     22.84443000    30.78661000     3.62892000
H     22.99551000    30.14889000     1.75015000
H     22.05273000    29.06852000     7.88079000
H     20.36482000    30.65306000     9.78809000
H     22.61260000    28.44849000    10.00279000
H     21.69371000    29.10612000    11.47677000
H     20.87645000    27.00226000    10.14842000
H     21.26702000    31.74688000    11.69626000
H     24.15722000    32.77723000    11.25387000
H     21.73218000    34.37293000    12.57967000
H     21.41723000    34.75381000    10.37842000
H     24.47499000    34.45828000    13.25825000
H     24.27788000    35.78910000    11.97164000
H     23.19306000    35.78878000    13.48478000
H     25.56512000    32.16126000    12.87549000
H     24.24360000    31.14411000    15.49354000
H     27.26902000    31.18517000    14.79264000
H     26.21763000    30.05904000    15.96944000
H     26.49007000    29.94221000    12.93729000
H     26.96139000    27.39213000    14.12374000
H     28.23827000    28.58237000    13.47706000
H     27.79684000    28.58230000    15.28580000
H     25.08153000    27.67557000    13.95283000
H     24.35654000    29.11822000    14.87935000
H     24.36786000    29.11807000    13.01755000
H     25.15304000    32.14746000    17.51280000
H     26.33772000    34.99577000    16.92913000
H     24.94157000    33.66831000    19.42909000
H     25.70423000    35.34932000    19.44642000
H     24.59888000    37.19735000    17.95337000
H     22.56016000    33.45929000    17.95884000
H     22.28838000    37.58310000    16.81209000
H     28.43482000    35.35154000    17.60122000
H     29.78747000    33.07876000    19.23218000
H     30.79328000    33.49203000    16.96373000
H     30.82802000    35.34631000    17.30158000
H     32.47608000    34.91217000    19.22445000
H     31.54398000    32.28832000    19.05091000
H     33.14023000    32.18045000    18.09926000
H     33.13995000    32.82006000    19.84778000
H     33.75743000    33.51435000    16.81072000
H     32.85190000    35.09368000    16.42208000
H     34.22688000    35.09339000    17.67740000
H     29.92241000    33.47837000    21.32857000
H     30.44952000    36.49070000    22.17268000
H     29.54177000    34.07349000    23.75907000
H     28.86188000    36.27883000    25.29047000
H     30.43112000    35.29219000    25.46169000
H     30.43083000    36.87983000    24.48917000
H     27.50450000    34.46586000    22.90761000
H     27.51667000    36.05130000    23.88307000
H     28.05191000    36.05101000    22.09983000
H     32.45863000    36.86975000    23.10290000
H     34.44353000    34.45926000    23.05107000
H     34.50469000    37.45367000    22.53709000
H     35.82839000    36.90206000    23.72856000
H     36.79629000    35.34971000    22.11935000
H     35.24520000    33.99085000    21.13438000
H     33.91942000    35.29575000    21.20393000
H     35.15367000    35.29565000    19.81000000
H     35.70288000    37.71506000    20.45219000
H     37.17800000    37.74604000    21.58725000
H     37.17770000    36.63843000    20.09072000
H     35.36861000    33.68078000    24.75464000
H     34.58186000    34.92166000    27.53255000
H     33.73517000    32.82842000    27.86126000
H     34.59356000    32.15384000    26.32843000
H     36.79769000    32.35923000    27.82388000
H     35.58453000    32.35593000    29.24646000
H     36.63610000    30.08684000    28.14678000
H     34.92697000    30.18928000    28.86863000
H     35.17467000    30.89941000    25.87296000
H     34.48311000    28.81738000    28.71029000
H     33.55008000    27.51093000    27.74175000
H     34.31025000    29.20874000    24.57404000
H     36.56438000    36.24375000    27.74670000
H     39.24161000    34.86820000    26.92576000
H     38.19290000    37.59985000    27.68630000
H     40.03139000    37.07068000    28.02053000
H     40.58679000    37.02079000    25.85733000
H     38.77513000    35.51702000    25.04321000
H     37.59002000    36.95240000    25.02071000
H     39.07386000    36.95226000    23.89615000
H     38.22761000    39.11527000    25.83784000
H     39.83038000    39.37349000    26.74874000
H     39.83014000    39.20185000    24.89484000
H     40.88378000    34.43713000    28.13762000
H     40.02948000    33.49563000    30.95600000
H     41.22197000    32.09393000    28.96058000
H     42.74383000    32.84181000    29.83653000
H     42.38265000    31.69109000    31.78804000
H     40.54825000    31.42532000    31.40874000
H     41.28651000    29.31861000    31.04627000
H     41.61483000    30.06860000    29.35128000
H     43.67668000    29.32529000    31.49586000
H     42.70281000    30.50960000    28.18936000
H     44.46415000    30.44488000    27.54987000
H     45.83392000    29.44432000    30.74538000
H     40.11945000    35.33656000    32.10003000
H     41.81486000    36.22932000    33.77955000
H     42.90134000    36.62534000    32.26401000
H     41.13110000    37.87717000    34.64228000
H     41.13053000    40.60310000    33.62542000
H     39.43295000    39.92894000    33.30960000
H     41.76077000    39.11904000    35.91137000
