# Supplementary material for: On the Efficient Evaluation of the Exchange Correlation Potential on Graphics Processing Unit Clusters
Source: Front Chem. 2020 Dec 10;8:581058. doi: 10.3389/fchem.2020.581058 (PMC7758429; doi:10.3389/fchem.2020.581058)
Supplement: Supplementary file 1 [file Data_Sheet_1.ZIP › valinomycin.xyz]

168

N      2.98000000     2.98400000     1.22400000
C      2.28800000     3.51200000     2.40000000
C      0.80800000     3.26800000     2.17600000
C      2.76800000     2.83200000     3.66400000
C      4.27200000     3.14800000     3.95600000
C      1.92000000     3.24800000     4.87600000
O      0.31200000     2.20800000     1.86000000
O      0.08800000     4.37200000     2.44000000
C     -1.37200000     4.20400000     2.39600000
C     -1.82800000     4.14400000     0.92000000
C     -1.94400000     5.46800000     3.04000000
O     -3.01200000     3.70400000     0.76800000
N     -1.06800000     4.45600000    -0.06400000
C     -1.52800000     4.34000000    -1.44800000
C     -1.92400000     2.90000000    -1.67600000
C     -0.48800000     4.76000000    -2.50000000
C     -0.23600000     6.27600000    -2.28400000
C     -0.91600000     4.44000000    -3.87600000
O     -1.26000000     1.94400000    -1.36000000
O     -3.13600000     2.78400000    -2.24400000
C     -3.61200000     1.47600000    -2.62400000
C     -4.14400000     0.69200000    -1.48000000
C     -4.64400000     1.65200000    -3.72800000
C     -5.83600000     2.44800000    -3.20800000
C     -4.05200000     2.30400000    -4.94800000
O     -4.58400000    -0.44400000    -1.73200000
N     -4.22000000     1.21200000    -0.27200000
C     -4.74000000     0.40800000     0.82800000
C     -3.89200000    -0.84000000     0.93600000
C     -4.76400000     1.18000000     2.16800000
C     -5.71600000     2.35200000     2.05200000
C     -5.17600000     0.30400000     3.31600000
O     -2.66400000    -0.86400000     1.02000000
O     -4.63600000    -1.96400000     0.96000000
C     -3.96000000    -3.24800000     1.13200000
C     -3.07600000    -3.56400000    -0.05600000
C     -5.03600000    -4.32000000     1.25600000
O     -2.13200000    -4.35600000     0.09200000
N     -3.34000000    -3.03600000    -1.25200000
C     -2.51600000    -3.38800000    -2.40800000
C     -1.09200000    -2.98400000    -2.11200000
C     -3.03200000    -2.73200000    -3.67200000
C     -4.47600000    -3.16400000    -3.98400000
C     -2.16400000    -3.11600000    -4.87200000
O     -0.75200000    -1.90400000    -1.67200000
O     -0.22400000    -3.96800000    -2.40800000
C      1.18400000    -3.65600000    -2.23600000
C      1.66800000    -3.88800000    -0.86000000
C      1.96000000    -4.54800000    -3.22400000
C      1.74000000    -6.00800000    -3.05200000
C      1.72800000    -4.10000000    -4.65200000
O      2.86000000    -3.67200000    -0.58000000
N      0.84000000    -4.24800000     0.14400000
C      1.31600000    -4.26000000     1.53200000
C      1.81600000    -2.84400000     1.85600000
C      0.26000000    -4.72800000     2.51200000
C     -0.12400000    -6.19600000     2.23600000
C      0.73600000    -4.55200000     3.95600000
O      1.20000000    -1.84000000     1.64400000
O      3.02800000    -2.88000000     2.42400000
C      3.57600000    -1.60400000     2.85600000
C      4.03200000    -0.73600000     1.67200000
C      4.72800000    -1.93200000     3.82000000
O      4.34400000     0.43600000     1.88800000
N      4.18400000    -1.34000000     0.48000000
C      4.59600000    -0.49200000    -0.65600000
C      3.56800000     0.61600000    -0.80000000
C      4.70400000    -1.34000000    -1.92800000
C      5.74400000    -2.42800000    -1.75600000
C      5.10000000    -0.45200000    -3.09200000
O      2.40400000     0.46800000    -0.82400000
O      4.18800000     1.79600000    -0.93600000
C      3.36000000     2.95600000    -1.25200000
C      2.65200000     3.49200000     0.01600000
C      4.25600000     3.99200000    -1.90000000
C      5.26400000     4.51200000    -0.94800000
C      3.44400000     5.09200000    -2.56800000
O      1.82800000     4.39200000    -0.10800000
H      3.96000000     3.14000000     1.35600000
H      2.47600000     4.48800000     2.51600000
H      2.66800000     1.84800000     3.51600000
H      4.55200000     2.68400000     4.79600000
H      4.38800000     4.13600000     4.06400000
H      4.83200000     2.82800000     3.19200000
H      2.25600000     2.78400000     5.69600000
H      0.96400000     2.99200000     4.72000000
H      1.98400000     4.24000000     5.00400000
H     -1.67200000     3.37200000     2.86400000
H     -2.94400000     5.41600000     3.04400000
H     -1.65200000     6.26800000     2.52000000
H     -1.61200000     5.54400000     3.98000000
H     -0.81600000     5.41600000     0.06800000
H     -2.29600000     4.96800000    -1.56800000
H      0.36400000     4.24400000    -2.38800000
H      0.44000000     6.60000000    -2.94800000
H      0.10800000     6.42800000    -1.36000000
H     -1.09200000     6.77600000    -2.40800000
H     -0.21200000     4.72800000    -4.52400000
H     -1.77200000     4.92000000    -4.08000000
H     -1.06000000     3.45200000    -3.96000000
H     -2.84000000     0.93600000    -2.96000000
H     -4.96000000     0.74400000    -4.00400000
H     -6.50800000     2.56000000    -3.93600000
H     -5.52800000     3.34800000    -2.90000000
H     -6.25600000     1.96000000    -2.44000000
H     -4.75600000     2.40400000    -5.65200000
H     -3.30800000     1.73200000    -5.30400000
H     -3.69200000     3.20400000    -4.70400000
H     -3.29600000     1.48800000    -0.01600000
H     -5.69200000     0.17200000     0.63200000
H     -3.83600000     1.50000000     2.35200000
H     -5.73200000     2.85200000     2.92000000
H     -6.63200000     2.01600000     1.84400000
H     -5.40800000     2.96000000     1.32400000
H     -5.18000000     0.84400000     4.16000000
H     -4.53200000    -0.45200000     3.40800000
H     -6.09200000    -0.05600000     3.14800000
H     -3.38000000    -3.21600000     1.94800000
H     -4.60400000    -5.21600000     1.37600000
H     -5.59600000    -4.33200000     0.42800000
H     -5.61600000    -4.12400000     2.04400000
H     -4.28000000    -3.28800000    -1.48000000
H     -2.56000000    -4.37600000    -2.56400000
H     -3.00000000    -1.74800000    -3.51200000
H     -4.78400000    -2.71200000    -4.82400000
H     -5.07600000    -2.90000000    -3.22800000
H     -4.51200000    -4.15600000    -4.10800000
H     -2.52000000    -2.67200000    -5.69600000
H     -2.18000000    -4.10800000    -4.99600000
H     -1.22400000    -2.81600000    -4.71600000
H      1.32800000    -2.68000000    -2.40800000
H      2.92400000    -4.41600000    -3.00400000
H      2.28000000    -6.50800000    -3.73200000
H      0.77200000    -6.21600000    -3.17600000
H      2.02800000    -6.28000000    -2.13200000
H      2.24000000    -4.69200000    -5.27600000
H      2.03600000    -3.15600000    -4.76000000
H      0.75200000    -4.16000000    -4.86400000
H      0.06400000    -3.62000000     0.11200000
H      2.05600000    -4.92400000     1.62800000
H     -0.55600000    -4.16000000     2.38800000
H     -0.82000000    -6.49200000     2.89200000
H      0.68800000    -6.77600000     2.33200000
H     -0.48400000    -6.28000000     1.30800000
H      0.02400000    -4.86800000     4.58400000
H      0.92800000    -3.58800000     4.12800000
H      1.56800000    -5.08800000     4.10000000
H      2.87600000    -1.05600000     3.31600000
H      5.14400000    -1.08400000     4.14800000
H      5.42000000    -2.47600000     3.34000000
H      4.37600000    -2.45200000     4.59600000
H      4.87600000    -2.05200000     0.59200000
H      5.50000000    -0.08800000    -0.49600000
H      3.81600000    -1.76400000    -2.10800000
H      5.80000000    -2.97200000    -2.59200000
H      5.48400000    -3.02000000    -0.99200000
H      6.63600000    -2.01200000    -1.56800000
H      5.16800000    -1.00400000    -3.92400000
H      5.98400000    -0.02400000    -2.90400000
H      4.40800000     0.26000000    -3.22400000
H      2.62800000     2.70800000    -1.88800000
H      4.76800000     3.54400000    -2.63200000
H      5.83600000     5.19200000    -1.40400000
H      5.83600000     3.76000000    -0.62400000
H      4.80400000     4.94000000    -0.16800000
H      4.06400000     5.76000000    -2.98400000
H      2.87600000     5.54800000    -1.88400000
H      2.86000000     4.69200000    -3.27600000
